# Supplementary material for: An Investigation into Hydraulic Permeability of Fibrous Membranes with Nonwoven Random and Quasi-Parallel Structures
Source: Membranes (Basel). 2021 Dec 31;12(1):54. doi: 10.3390/membranes12010054 (PMC8780038; doi:10.3390/membranes12010054)
Supplement: Supplementary file 1 [file membranes-12-00054-s001.zip]

Archive with 1 entries (1 files):
- membranes-1528603-supplementary.pdf
